# Supplementary material for: Prognosis of Guillain–Barré Syndrome Linked to COVID-19 Vaccination
Source: Brain Sci. 2022 May 30;12(6):711. doi: 10.3390/brainsci12060711 (PMC9220921; doi:10.3390/brainsci12060711)
Supplement: Supplementary file 1 [file brainsci-12-00711-s001.zip]

Archive with 1 entries (1 files):
- brainsci-1712659-supplementary.pdf
